# Supplementary material for: Streptococcus mutans-associated bacteria in dental plaque of severe early childhood caries
Source: J Oral Microbiol. 2022 Mar 2;14(1):2046309. doi: 10.1080/20002297.2022.2046309 (PMC8896182; doi:10.1080/20002297.2022.2046309)
Supplement: Supplemental Material [file ZJOM_A_2046309_SM6497.zip]

Archive with 6 entries (5 files):
- Supplementray/
- Supplementray/Figure S1 final.jpg
- Supplementray/FigureS2.jpg
- Supplementray/Supplementary Legends.docx
- Supplementray/Table S1.docx
- Supplementray/Table S2.docx
